# Supplementary material for: Short and Long-Term Outcomes of Lesion Index-Guided High-Power Short-Duration Approach for Atrial Fibrillation Ablation
Source: J Clin Med. 2023 Jul 28;12(15):4986. doi: 10.3390/jcm12154986 (PMC10420312; doi:10.3390/jcm12154986)
Supplement: Supplementary file 1 [file jcm-12-04986-s001.zip]

Archive with 1 entries (1 files):
- jcm-2478849-supplementary.pdf
